# Supplementary material for: Effects of UV-B and Water Deficit on Aroma Precursors in Grapes and Flavor Release during Wine Micro-Vinification and Consumption
Source: Foods. 2022 May 4;11(9):1336. doi: 10.3390/foods11091336 (PMC9103088; doi:10.3390/foods11091336)
Supplement: Supplementary file 1 [file foods-11-01336-s001.zip]

Archive with 1 entries (1 files):
- foods-1681262 - Supplementary.pdf
